# Supplementary material for: Resolved Proteinuria May Attenuate the Risk of Heart Failure: A Nationwide Population-Based Cohort Study
Source: J Pers Med. 2023 Nov 28;13(12):1662. doi: 10.3390/jpm13121662 (PMC10744716; doi:10.3390/jpm13121662)
Supplement: Supplementary file 1 [file jpm-13-01662-s001.zip]

Archive with 1 entries (1 files):
- jpm-2684644-supplementary.pdf
